# Supplementary material for: A systematic review of the validated monogenic causes of human male infertility: 2020 update and a discussion of emerging gene–disease relationships
Source: Hum Reprod Update. 2021 Sep 8;28(1):15–29. doi: 10.1093/humupd/dmab030 (PMC8730311; doi:10.1093/humupd/dmab030)
Supplement: dmab030_Supplementary_Data [file dmab030_supplementary_data.zip]

Archive with 2 entries (2 files):
- Supplementary Table SI final.docx
- Supplementary Table SII final.xlsx
